# Supplementary material for: Aged microglia promote peripheral T cell infiltration by reprogramming the microenvironment of neurogenic niches
Source: Immun Ageing. 2022 Jul 25;19:34. doi: 10.1186/s12979-022-00289-6 (PMC9310471; doi:10.1186/s12979-022-00289-6)
Supplement: Supplementary file 2 — Additional file 2: Supplementary Table 1. Enriched functional terms of the infiltrated T cells. [file 12979_2022_289_MOESM2_ESM.xlsx]

## Sheet: T_zscore2
Supplementary Table 1 | Enriched functional terms of the infiltrated T cells.
category	ID	term	count	logFC	adj_pval	zscore
Reactome Gene Sets	R-MMU-202403	TCR signaling	71	2.17405	2.16529e-13	7.47672
Reactome Gene Sets	R-MMU-202424	Downstream TCR signaling	15	2.17405	4.41424e-10	3.87298
Reactome Gene Sets	R-MMU-450408	AUF1 (hnRNP D0) binds and destabilizes mRNA	12	0.331947	8.36122e-09	3.4641
Reactome Gene Sets	R-MMU-1236975	Antigen processing-Cross presentation	14	0.870317	1.44483e-08	3.74166
Reactome Gene Sets	R-MMU-450531	Regulation of mRNA stability by proteins that bind AU-rich elements	13	0.331947	5.5997e-08	3.60555
Reactome Gene Sets	R-MMU-2454202	Fc epsilon receptor (FCERI) signaling	14	0.455905	1.66816e-07	3.74166
Reactome Gene Sets	R-MMU-1234176	Oxygen-dependent proline hydroxylation of Hypoxia-inducible Factor Alpha	11	0.723882	3.78072e-07	2.7136
Reactome Gene Sets	R-MMU-75815	Ubiquitin-dependent degradation of Cyclin D	10	0.723882	4.1983e-07	3.16228
Reactome Gene Sets	R-MMU-349425	Autodegradation of the E3 ubiquitin ligase COP1	10	0.723882	4.1983e-07	3.16228
Reactome Gene Sets	R-MMU-69601	Ubiquitin Mediated Degradation of Phosphorylated Cdc25A	10	0.723882	4.1983e-07	3.16228
Reactome Gene Sets	R-MMU-69610	p53-Independent DNA Damage Response	10	0.723882	4.1983e-07	3.16228
Reactome Gene Sets	R-MMU-69613	p53-Independent G1/S DNA damage checkpoint	10	0.723882	4.1983e-07	3.16228
Reactome Gene Sets	R-MMU-8939902	Regulation of RUNX2 expression and activity	10	0.723882	4.1983e-07	3.16228
Reactome Gene Sets	R-MMU-4086400	PCP/CE pathway	12	0.723882	4.1983e-07	3.4641
Reactome Gene Sets	R-MMU-8941858	Regulation of RUNX3 expression and activity	10	0.723882	4.54601e-07	3.16228
Reactome Gene Sets	R-MMU-1234174	Cellular response to hypoxia	11	0.723882	4.7123e-07	2.7136
Reactome Gene Sets	R-MMU-8854050	FBXL7 down-regulates AURKA during mitotic entry and in early mitosis	10	0.723882	5.17622e-07	3.16228
Reactome Gene Sets	R-MMU-4641257	Degradation of AXIN	10	0.723882	5.80745e-07	3.16228
Reactome Gene Sets	R-MMU-5687128	MAPK6/MAPK4 signaling	11	0.792801	5.88708e-07	3.31662
Reactome Gene Sets	R-MMU-5610780	Degradation of GLI1 by the proteasome	10	0.723882	5.88708e-07	3.16228
Reactome Gene Sets	R-MMU-69541	Stabilization of p53	10	0.723882	5.88708e-07	3.16228
Reactome Gene Sets	R-MMU-1168372	Downstream signaling events of B Cell Receptor (BCR)	11	0.455905	5.91202e-07	3.31662
Reactome Gene Sets	R-MMU-5689603	UCH proteinases	12	0.723882	5.91202e-07	2.88675
Reactome Gene Sets	R-MMU-4641258	Degradation of DVL	10	0.723882	5.91202e-07	3.16228
Reactome Gene Sets	R-MMU-5607761	Dectin-1 mediated noncanonical NF-kB signaling	10	0.723882	5.91202e-07	3.16228
Reactome Gene Sets	R-MMU-5610785	GLI3 is processed to GLI3R by the proteasome	10	0.723882	5.91202e-07	3.16228
Reactome Gene Sets	R-MMU-5676590	NIK-->noncanonical NF-kB signaling	10	0.723882	5.91202e-07	3.16228
Reactome Gene Sets	R-MMU-68827	CDT1 association with the CDC6:ORC:origin complex	10	0.723882	6.66172e-07	3.16228
Reactome Gene Sets	R-MMU-5668541	TNFR2 non-canonical NF-kB pathway	12	0.723882	7.56839e-07	3.4641
Reactome Gene Sets	R-MMU-187577	SCF(Skp2)-mediated degradation of p27/p21	10	0.723882	9.67051e-07	3.16228
Reactome Gene Sets	R-MMU-4608870	Asymmetric localization of PCP proteins	10	0.723882	1.10425e-06	3.16228
Reactome Gene Sets	R-MMU-5358346	Hedgehog ligand biogenesis	10	0.723882	1.10425e-06	3.16228
KEGG Pathway	ko03050	Proteasome	9	0.723882	1.11874e-06	3
Reactome Gene Sets	R-MMU-3858494	Beta-catenin independent WNT signaling	13	0.455905	1.17181e-06	3.60555
Reactome Gene Sets	R-MMU-1169091	Activation of NF-kappaB in B cells	10	0.723882	1.20205e-06	3.16228
Reactome Gene Sets	R-MMU-8878166	Transcriptional regulation by RUNX2	10	0.723882	1.20205e-06	3.16228
Reactome Gene Sets	R-MMU-69002	DNA Replication Pre-Initiation	11	0.723882	1.20824e-06	3.31662
Reactome Gene Sets	R-MMU-453279	Mitotic G1 phase and G1/S transition	13	1.59756	1.3235e-06	3.60555
Reactome Gene Sets	R-MMU-174084	Autodegradation of Cdh1 by Cdh1:APC/C	10	0.723882	1.33045e-06	3.16228
Reactome Gene Sets	R-MMU-69563	p53-Dependent G1 DNA Damage Response	10	0.723882	1.47305e-06	3.16228
Reactome Gene Sets	R-MMU-69580	p53-Dependent G1/S DNA damage checkpoint	10	0.723882	1.47305e-06	3.16228
Reactome Gene Sets	R-MMU-8939236	RUNX1 regulates transcription of genes involved in differentiation of HSCs	10	0.723882	1.68091e-06	3.16228
Reactome Gene Sets	R-MMU-1236978	Cross-presentation of soluble exogenous antigens (endosomes)	9	0.723882	1.68091e-06	3
Reactome Gene Sets	R-MMU-5658442	Regulation of RAS by GAPs	10	0.723882	1.85053e-06	3.16228
Reactome Gene Sets	R-MMU-68867	Assembly of the pre-replicative complex	10	0.723882	1.85053e-06	3.16228
Reactome Gene Sets	R-MMU-69615	G1/S DNA Damage Checkpoints	10	0.723882	1.85053e-06	3.16228
Reactome Gene Sets	R-MMU-174154	APC/C:Cdc20 mediated degradation of Securin	10	0.723882	2.07041e-06	3.16228
Reactome Gene Sets	R-MMU-8948751	Regulation of PTEN stability and activity	10	0.723882	2.07041e-06	3.16228
Reactome Gene Sets	R-MMU-350562	Regulation of ornithine decarboxylase (ODC)	9	0.723882	2.13333e-06	3
Reactome Gene Sets	R-MMU-5607764	CLEC7A (Dectin-1) signaling	11	0.455905	2.53118e-06	3.31662
Reactome Gene Sets	R-MMU-68949	Orc1 removal from chromatin	10	0.723882	2.55379e-06	3.16228
Reactome Gene Sets	R-MMU-69202	Cyclin E associated events during G1/S transition	10	0.723882	2.87837e-06	3.16228
Reactome Gene Sets	R-MMU-174184	Cdc20:Phospho-APC/C mediated degradation of Cyclin A	10	0.723882	3.63688e-06	3.16228
Reactome Gene Sets	R-MMU-69017	CDK-mediated phosphorylation and removal of Cdc6	10	0.723882	3.63688e-06	3.16228
Reactome Gene Sets	R-MMU-69656	Cyclin A:Cdk2-associated events at S phase entry	10	0.723882	3.63688e-06	3.16228
Reactome Gene Sets	R-MMU-174178	APC/C:Cdh1 mediated degradation of Cdc20 and other APC/C:Cdh1 targeted proteins in late mitosis/early G1	10	0.723882	4.01732e-06	3.16228
Reactome Gene Sets	R-MMU-179419	APC:Cdc20 mediated degradation of cell cycle proteins prior to satisfation of the cell cycle checkpoint	10	0.723882	4.01732e-06	3.16228
Reactome Gene Sets	R-MMU-8852276	The role of GTSE1 in G2/M progression after G2 checkpoint	10	0.723882	4.51908e-06	3.16228
Reactome Gene Sets	R-MMU-176409	APC/C:Cdc20 mediated degradation of mitotic proteins	10	0.723882	5.05082e-06	3.16228
Reactome Gene Sets	R-MMU-2871837	FCERI mediated NF-kB activation	10	0.723882	5.05082e-06	3.16228
Reactome Gene Sets	R-MMU-983705	Signaling by the B Cell Receptor (BCR)	11	0.455905	5.37363e-06	3.31662
Reactome Gene Sets	R-MMU-176814	Activation of APC/C and APC/C:Cdc20 mediated degradation of mitotic proteins	10	0.723882	5.58346e-06	3.16228
Reactome Gene Sets	R-MMU-195253	Degradation of beta-catenin by the destruction complex	10	0.723882	5.58346e-06	3.16228
Reactome Gene Sets	R-MMU-8878159	Transcriptional regulation by RUNX3	10	0.723882	6.19089e-06	3.16228
Reactome Gene Sets	R-MMU-351202	Metabolism of polyamines	9	0.723882	6.42997e-06	3
Reactome Gene Sets	R-MMU-5632684	Hedgehog 'on' state	10	0.723882	8.45893e-06	3.16228
Reactome Gene Sets	R-MMU-69206	G1/S Transition	11	0.723882	8.9395e-06	3.31662
Reactome Gene Sets	R-MMU-5621481	C-type lectin receptors (CLRs)	11	0.455905	1.25433e-05	3.31662
Reactome Gene Sets	R-MMU-174143	APC/C-mediated degradation of cell cycle proteins	10	0.723882	1.25433e-05	3.16228
Reactome Gene Sets	R-MMU-453276	Regulation of mitotic cell cycle	10	0.723882	1.25433e-05	3.16228
Reactome Gene Sets	R-MMU-69052	Switching of origins to a post-replicative state	10	0.723882	2.07711e-05	3.16228
GO Molecular Functions	GO:0004298	threonine-type endopeptidase activity	6	0.723882	2.12831e-05	2.44949
GO Molecular Functions	GO:0070003	threonine-type peptidase activity	6	0.723882	2.12831e-05	2.44949
Reactome Gene Sets	R-MMU-69239	Synthesis of DNA	11	0.723882	2.20542e-05	3.31662
GO Biological Processes	GO:0010499	proteasomal ubiquitin-independent protein catabolic process	6	0.723882	2.71214e-05	2.44949
Reactome Gene Sets	R-MMU-9020702	Interleukin-1 signaling	10	0.723882	2.8254e-05	3.16228
Reactome Gene Sets	R-MMU-8953854	Metabolism of RNA	23	0.394146	2.99332e-05	4.79583
Reactome Gene Sets	R-MMU-69306	DNA Replication	11	0.723882	3.89093e-05	3.31662
Reactome Gene Sets	R-MMU-382556	ABC-family proteins mediated transport	10	0.723882	4.27067e-05	3.16228
Reactome Gene Sets	R-MMU-5683057	MAPK family signaling cascades	16	0.455905	4.95903e-05	4
Reactome Gene Sets	R-MMU-5673001	RAF/MAP kinase cascade	15	0.455905	6.47569e-05	3.87298
Reactome Gene Sets	R-MMU-446652	Interleukin-1 family signaling	10	0.723882	6.94597e-05	3.16228
Reactome Gene Sets	R-MMU-5610787	Hedgehog 'off' state	10	0.723882	7.5455e-05	3.16228
Reactome Gene Sets	R-MMU-5684996	MAPK1/MAPK3 signaling	15	0.455905	8.33945e-05	3.87298
Reactome Gene Sets	R-MMU-2262752	Cellular responses to stress	19	0.84947	9.07174e-05	3.44124
Reactome Gene Sets	R-MMU-983169	Class I MHC mediated antigen processing & presentation	17	0.924314	9.56971e-05	3.63803
Reactome Gene Sets	R-MMU-8953897	Cellular responses to external stimuli	19	0.84947	9.58331e-05	3.44124
Reactome Gene Sets	R-MMU-9607240	FLT3 Signaling	15	0.455905	9.65434e-05	3.87298
Reactome Gene Sets	R-MMU-6807070	PTEN Regulation	10	0.723882	0.000107086	3.16228
Reactome Gene Sets	R-MMU-9006925	Intracellular signaling by second messengers	14	0.455905	0.000128774	3.74166
Reactome Gene Sets	R-MMU-8878171	Transcriptional regulation by RUNX1	13	1.59756	0.000133488	3.05085
Reactome Gene Sets	R-MMU-69242	S Phase	11	0.723882	0.000144502	3.31662
Reactome Gene Sets	R-MMU-1280215	Cytokine Signaling in Immune system	21	0.455905	0.000278331	4.58258
Reactome Gene Sets	R-MMU-449147	Signaling by Interleukins	14	0.924314	0.000297384	3.74166
Reactome Gene Sets	R-MMU-195721	Signaling by WNT	13	0.455905	0.000303598	3.60555
Reactome Gene Sets	R-MMU-1257604	PIP3 activates AKT signaling	13	1.33974	0.000330444	3.60555
Reactome Gene Sets	R-MMU-69481	G2/M Checkpoints	11	0.723882	0.000442418	3.31662
Reactome Gene Sets	R-MMU-5358351	Signaling by Hedgehog	10	0.723882	0.000586843	3.16228
Reactome Gene Sets	R-MMU-69275	G2/M Transition	11	0.723882	0.000831851	3.31662
Reactome Gene Sets	R-MMU-201681	TCF dependent signaling in response to WNT	10	0.723882	0.000843123	3.16228
Reactome Gene Sets	R-MMU-453274	Mitotic G2-G2/M phases	11	0.723882	0.000911015	3.31662
Reactome Gene Sets	R-MMU-5689880	Ub-specific processing proteases	11	0.723882	0.000952944	2.7136
Reactome Gene Sets	R-MMU-5688426	Deubiquitination	12	0.723882	0.00281285	2.88675
Reactome Gene Sets	R-MMU-8951664	Neddylation	11	0.723882	0.00407315	2.7136
Reactome Gene Sets	R-MMU-68882	Mitotic Anaphase	11	0.723882	0.00501874	3.31662
Reactome Gene Sets	R-MMU-2467813	Separation of Sister Chromatids	10	0.723882	0.00509995	3.16228
Reactome Gene Sets	R-MMU-2555396	Mitotic Metaphase and Anaphase	11	0.723882	0.00517828	3.31662
Reactome Gene Sets	R-MMU-1640170	Cell Cycle	19	1.59756	0.00752291	3.90007
Reactome Gene Sets	R-MMU-983168	Antigen processing: Ubiquitination & Proteasome degradation	12	0.924314	0.0100145	2.88675
Reactome Gene Sets	R-MMU-69278	Cell Cycle, Mitotic	17	1.59756	0.0105329	3.63803
Reactome Gene Sets	R-MMU-69620	Cell Cycle Checkpoints	11	0.723882	0.0324917	3.31662
Reactome Gene Sets	R-MMU-68886	M Phase	13	0.723882	0.051857	3.05085
GO Biological Processes	GO:0010498	proteasomal protein catabolic process	14	0	0.0719888	2.67261
Reactome Gene Sets	R-MMU-71291	Metabolism of amino acids and derivatives	9	0.723882	0.118377	3
GO Biological Processes	GO:0043161	proteasome-mediated ubiquitin-dependent protein catabolic process	12	0	0.13949	2.3094
GO Biological Processes	GO:0051603	proteolysis involved in cellular protein catabolic process	17	1.19261	0.208864	3.15296
GO Biological Processes	GO:0042110	T cell activation	49	2.48319	2.58776e-10	7
GO Biological Processes	GO:1903039	positive regulation of leukocyte cell-cell adhesion	19	1.18945	5.5997e-08	4.3589
GO Biological Processes	GO:0030217	T cell differentiation	21	2.48319	7.07021e-08	4.58258
GO Biological Processes	GO:0022409	positive regulation of cell-cell adhesion	20	1.18945	1.1644e-07	4.47214
GO Biological Processes	GO:0030098	lymphocyte differentiation	23	2.48319	5.88708e-07	4.79583
GO Biological Processes	GO:1903037	regulation of leukocyte cell-cell adhesion	20	1.18945	5.88708e-07	4.47214
GO Biological Processes	GO:0007159	leukocyte cell-cell adhesion	21	1.18945	5.91202e-07	4.58258
GO Biological Processes	GO:0050863	regulation of T cell activation	20	1.18945	9.10702e-07	4.47214
GO Biological Processes	GO:0050870	positive regulation of T cell activation	16	1.18945	9.55034e-07	4
GO Biological Processes	GO:0045785	positive regulation of cell adhesion	22	1.18945	3.47429e-06	4.69042
GO Biological Processes	GO:0051249	regulation of lymphocyte activation	25	2.48319	7.92564e-06	5
GO Biological Processes	GO:0002521	leukocyte differentiation	25	2.48319	8.80838e-06	5
GO Biological Processes	GO:0022407	regulation of cell-cell adhesion	21	1.18945	9.19315e-06	4.58258
GO Biological Processes	GO:0046631	alpha-beta T cell activation	13	2.48319	2.12831e-05	3.60555
GO Biological Processes	GO:0050865	regulation of cell activation	27	2.48319	3.89093e-05	5.19615
GO Biological Processes	GO:0002694	regulation of leukocyte activation	26	2.48319	4.00749e-05	5.09902
GO Biological Processes	GO:0051251	positive regulation of lymphocyte activation	19	2.48319	8.58602e-05	4.3589
GO Biological Processes	GO:0002696	positive regulation of leukocyte activation	20	2.48319	0.000158551	4.47214
GO Biological Processes	GO:0046635	positive regulation of alpha-beta T cell activation	8	1.18945	0.000170155	2.82843
GO Biological Processes	GO:0030155	regulation of cell adhesion	25	2.48319	0.000230847	5
GO Biological Processes	GO:0045066	regulatory T cell differentiation	6	1.33974	0.00025532	2.44949
GO Biological Processes	GO:0050867	positive regulation of cell activation	20	2.48319	0.00025532	4.47214
GO Biological Processes	GO:1903708	positive regulation of hemopoiesis	13	1.18945	0.000330444	3.60555
GO Biological Processes	GO:1903706	regulation of hemopoiesis	18	0.416684	0.000408655	4.24264
GO Biological Processes	GO:0045619	regulation of lymphocyte differentiation	12	0.416684	0.000426232	3.4641
GO Biological Processes	GO:0070661	leukocyte proliferation	16	2.48319	0.000439162	4
GO Biological Processes	GO:0046641	positive regulation of alpha-beta T cell proliferation	5	1.33974	0.000521585	2.23607
GO Biological Processes	GO:0098609	cell-cell adhesion	25	2.48319	0.000619803	5
GO Biological Processes	GO:0050671	positive regulation of lymphocyte proliferation	10	2.48319	0.000619803	3.16228
GO Biological Processes	GO:0046651	lymphocyte proliferation	15	2.48319	0.000672835	3.87298
GO Biological Processes	GO:0032946	positive regulation of mononuclear cell proliferation	10	2.48319	0.000687543	3.16228
GO Biological Processes	GO:0032943	mononuclear cell proliferation	15	2.48319	0.000740294	3.87298
GO Biological Processes	GO:0070665	positive regulation of leukocyte proliferation	10	2.48319	0.00128691	3.16228
GO Biological Processes	GO:0045589	regulation of regulatory T cell differentiation	5	1.33974	0.00181569	2.23607
GO Biological Processes	GO:1902105	regulation of leukocyte differentiation	14	0.416684	0.00202601	3.74166
GO Biological Processes	GO:0045580	regulation of T cell differentiation	10	1.18945	0.00206317	3.16228
GO Biological Processes	GO:0042102	positive regulation of T cell proliferation	8	1.33974	0.00211664	2.82843
GO Biological Processes	GO:0046634	regulation of alpha-beta T cell activation	8	1.18945	0.00352804	2.82843
GO Biological Processes	GO:0070663	regulation of leukocyte proliferation	12	2.48319	0.00387498	3.4641
GO Biological Processes	GO:0042098	T cell proliferation	11	0.792801	0.00407315	3.31662
GO Biological Processes	GO:1902107	positive regulation of leukocyte differentiation	10	1.18945	0.00456846	3.16228
GO Biological Processes	GO:0045621	positive regulation of lymphocyte differentiation	8	1.18945	0.00566125	2.82843
GO Biological Processes	GO:0046640	regulation of alpha-beta T cell proliferation	5	1.33974	0.00585546	2.23607
GO Biological Processes	GO:0050670	regulation of lymphocyte proliferation	11	2.48319	0.00740266	3.31662
GO Biological Processes	GO:0032944	regulation of mononuclear cell proliferation	11	2.48319	0.00821522	3.31662
GO Biological Processes	GO:0046633	alpha-beta T cell proliferation	5	1.33974	0.0100145	2.23607
GO Biological Processes	GO:0045582	positive regulation of T cell differentiation	7	1.18945	0.0137036	2.64575
GO Biological Processes	GO:0042129	regulation of T cell proliferation	9	1.33974	0.0156842	3
GO Biological Processes	GO:0030183	B cell differentiation	8	2.48319	0.029124	2.82843
GO Biological Processes	GO:0045060	negative thymic T cell selection	3	1.33974	0.0295439	1.73205
GO Biological Processes	GO:0045577	regulation of B cell differentiation	4	0.416684	0.0324917	2
GO Biological Processes	GO:0043383	negative T cell selection	3	1.33974	0.0352011	1.73205
GO Biological Processes	GO:0032623	interleukin-2 production	5	1.33974	0.054301	2.23607
GO Biological Processes	GO:0032633	interleukin-4 production	4	1.33974	0.0599791	2
GO Biological Processes	GO:0042113	B cell activation	12	2.48319	0.168736	3.4641
GO Biological Processes	GO:0031295	T cell costimulation	3	1.33974	0.17749	1.73205
GO Biological Processes	GO:0032663	regulation of interleukin-2 production	4	1.33974	0.18284	2
GO Biological Processes	GO:0050864	regulation of B cell activation	9	2.48319	0.191512	3
GO Biological Processes	GO:0031294	lymphocyte costimulation	3	1.33974	0.204405	1.73205
GO Biological Processes	GO:0032743	positive regulation of interleukin-2 production	3	1.33974	0.21924	1.73205
GO Biological Processes	GO:0002702	positive regulation of production of molecular mediator of immune response	5	1.33974	0.309568	2.23607
Reactome Gene Sets	R-MMU-198933	Immunoregulatory interactions between a Lymphoid and a non-Lymphoid cell	86	2.17405	2.58776e-10	8.84229
Reactome Gene Sets	R-MMU-1280218	Adaptive Immune System	35	0.455905	7.38801e-10	5.57802
KEGG Pathway	ko04612	Antigen processing and presentation	13	1.794	1.13684e-07	3.60555
GO Biological Processes	GO:0001913	T cell mediated cytotoxicity	11	1.30066	4.29042e-07	3.31662
GO Biological Processes	GO:0001914	regulation of T cell mediated cytotoxicity	10	0.470159	5.88708e-07	3.16228
GO Molecular Functions	GO:0042610	CD8 receptor binding	6	0.470159	5.91202e-07	2.44949
KEGG Pathway	ko05166	HTLV-I infection	19	0.438518	6.6345e-07	4.3589
GO Biological Processes	GO:0001909	leukocyte mediated cytotoxicity	14	0.490568	6.66172e-07	3.74166
KEGG Pathway	mmu05166	Human T-cell leukemia virus 1 infection	19	0.438518	8.88689e-07	4.3589
GO Biological Processes	GO:0002250	adaptive immune response	27	1.33974	9.55034e-07	5.19615
GO Biological Processes	GO:0001912	positive regulation of leukocyte mediated cytotoxicity	11	0.470159	1.20824e-06	3.31662
GO Biological Processes	GO:0001910	regulation of leukocyte mediated cytotoxicity	12	0.470159	1.45526e-06	3.4641
KEGG Pathway	ko05332	Graft-versus-host disease	10	1.33974	1.47305e-06	3.16228
GO Biological Processes	GO:0001916	positive regulation of T cell mediated cytotoxicity	9	0.470159	2.13333e-06	3
Reactome Gene Sets	R-MMU-2424491	DAP12 signaling	9	0.870317	2.52456e-06	3
GO Biological Processes	GO:0031343	positive regulation of cell killing	11	0.470159	4.01732e-06	3.31662
GO Molecular Functions	GO:0062061	TAP complex binding	5	0.470159	5.90217e-06	2.23607
GO Molecular Functions	GO:0042608	T cell receptor binding	6	0.470159	6.19089e-06	2.44949
Reactome Gene Sets	R-MMU-2172127	DAP12 interactions	9	0.870317	7.4199e-06	3
GO Biological Processes	GO:0031341	regulation of cell killing	12	0.470159	7.42022e-06	3.4641
KEGG Pathway	ko05168	Herpes simplex infection	15	0.893676	9.33561e-06	3.35659
KEGG Pathway	ko05330	Allograft rejection	9	1.33974	1.21752e-05	3
GO Biological Processes	GO:0002456	T cell mediated immunity	12	1.794	1.31366e-05	3.4641
GO Biological Processes	GO:0002697	regulation of immune effector process	21	1.33974	1.41993e-05	4.14614
KEGG Pathway	mmu05168	Herpes simplex virus 1 infection	15	0.893676	1.5689e-05	3.35659
KEGG Pathway	ko04514	Cell adhesion molecules (CAMs)	13	1.43369	2.12831e-05	3.60555
GO Biological Processes	GO:0001906	cell killing	14	0.490568	2.21433e-05	3.74166
KEGG Pathway	ko04940	Type I diabetes mellitus	9	1.33974	2.37196e-05	3
KEGG Pathway	mmu04514	Cell adhesion molecules	13	1.43369	2.37196e-05	3.60555
GO Biological Processes	GO:0002708	positive regulation of lymphocyte mediated immunity	12	1.33974	2.62016e-05	3.4641
GO Molecular Functions	GO:0030881	beta-2-microglobulin binding	5	0.470159	2.71214e-05	2.23607
GO Molecular Functions	GO:0046977	TAP binding	5	0.470159	2.71214e-05	2.23607
GO Biological Processes	GO:0002699	positive regulation of immune effector process	16	1.33974	2.77012e-05	4
GO Biological Processes	GO:0002711	positive regulation of T cell mediated immunity	9	0.470159	3.15918e-05	3
Reactome Gene Sets	R-MMU-6798695	Neutrophil degranulation	22	0.84947	3.83217e-05	4.69042
GO Biological Processes	GO:0002709	regulation of T cell mediated immunity	10	0.470159	3.95453e-05	3.16228
GO Biological Processes	GO:0002821	positive regulation of adaptive immune response	12	1.33974	4.83208e-05	3.4641
KEGG Pathway	ko05320	Autoimmune thyroid disease	9	1.33974	5.80671e-05	3
GO Biological Processes	GO:0002706	regulation of lymphocyte mediated immunity	13	1.33974	9.39905e-05	3.60555
KEGG Pathway	mmu05416	Viral myocarditis	9	1.33974	0.000151614	3
GO Biological Processes	GO:0002705	positive regulation of leukocyte mediated immunity	12	1.33974	0.000230169	3.4641
GO Biological Processes	GO:0002819	regulation of adaptive immune response	13	1.33974	0.000235318	3.60555
GO Biological Processes	GO:0002486	antigen processing and presentation of endogenous peptide antigen via MHC class I via ER pathway, TAP-independent	6	0.470159	0.00025532	2.44949
KEGG Pathway	ko05169	Epstein-Barr virus infection	13	2.48319	0.000280025	3.60555
GO Biological Processes	GO:0002476	antigen processing and presentation of endogenous peptide antigen via MHC class Ib	6	0.470159	0.000297384	2.44949
GO Biological Processes	GO:0002484	antigen processing and presentation of endogenous peptide antigen via MHC class I via ER pathway	6	0.470159	0.000297384	2.44949
GO Biological Processes	GO:0002703	regulation of leukocyte mediated immunity	14	1.33974	0.00031954	3.74166
GO Biological Processes	GO:0002428	antigen processing and presentation of peptide antigen via MHC class Ib	6	0.470159	0.000347088	2.44949
KEGG Pathway	mmu04218	cellular senescence	6	0.470159	0.000545056	2.44949
GO Biological Processes	GO:0002475	antigen processing and presentation via MHC class Ib	6	0.470159	0.000619803	2.44949
KEGG Pathway	mmu05165	human papillomavirus infection	6	0.470159	0.000619803	2.44949
GO Biological Processes	GO:0002483	antigen processing and presentation of endogenous peptide antigen	6	0.470159	0.000798051	2.44949
GO Biological Processes	GO:0019885	antigen processing and presentation of endogenous peptide antigen via MHC class I	6	0.470159	0.000798051	2.44949
KEGG Pathway	mmu05170	human immunodeficiency virus 1 infection	6	0.470159	0.000798051	2.44949
Reactome Gene Sets	R-MMU-1236977	Endosomal/Vacuolar pathway	5	0.870317	0.000919828	2.23607
GO Biological Processes	GO:0002824	positive regulation of adaptive immune response based on somatic recombination of immune receptors built from immunoglobulin superfamily domains	10	1.33974	0.000991094	3.16228
GO Biological Processes	GO:0019883	antigen processing and presentation of endogenous antigen	6	0.470159	0.00115903	2.44949
KEGG Pathway	mmu05163	human cytomegalovirus infection	6	0.470159	0.00129378	2.44949
GO Molecular Functions	GO:0042605	peptide antigen binding	6	0.470159	0.00146195	2.44949
GO Biological Processes	GO:0002443	leukocyte mediated immunity	19	1.33974	0.00150458	4.3589
GO Biological Processes	GO:0002449	lymphocyte mediated immunity	17	1.33974	0.00164579	4.12311
KEGG Pathway	mmu05167	kaposi sarcoma-associated herpesvirus infection	6	0.470159	0.00181569	2.44949
GO Biological Processes	GO:0002822	regulation of adaptive immune response based on somatic recombination of immune receptors built from immunoglobulin superfamily domains	11	1.33974	0.00236253	3.31662
GO Biological Processes	GO:0002474	antigen processing and presentation of peptide antigen via MHC class I	6	0.470159	0.00246882	2.44949
Reactome Gene Sets	R-MMU-1236974	ER-Phagosome pathway	5	0.870317	0.00370289	2.23607
KEGG Pathway	ko05203	Viral carcinogenesis	11	1.59756	0.00740266	3.31662
Reactome Gene Sets	R-MMU-983170	Antigen Presentation: Folding, assembly and peptide loading of class I MHC	5	0.870317	0.00821522	2.23607
GO Biological Processes	GO:0048002	antigen processing and presentation of peptide antigen	6	0.470159	0.0135895	2.44949
KEGG Pathway	ko04144	Endocytosis	11	0.470159	0.0347238	3.31662
GO Molecular Functions	GO:0003823	antigen binding	9	0.470159	0.0446973	3
GO Molecular Functions	GO:0042277	peptide binding	11	1.50605	0.0712145	3.31662
KEGG Pathway	ko04145	Phagosome	8	0.490568	0.0740618	2.82843
GO Biological Processes	GO:0002460	adaptive immune response based on somatic recombination of immune receptors built from immunoglobulin superfamily domains	13	1.33974	0.117886	3.60555
GO Molecular Functions	GO:0033218	amide binding	11	1.50605	0.230156	3.31662
Reactome Gene Sets	R-MMU-202427	Phosphorylation of CD3 and TCR zeta chains	27	2.17405	5.5997e-08	5.19615
Reactome Gene Sets	R-MMU-202430	Translocation of ZAP-70 to Immunological synapse	6	2.17405	2.7688e-07	2.44949
Reactome Gene Sets	R-MMU-202433	Generation of second messenger molecules	7	2.17405	5.80745e-07	2.64575
KEGG Pathway	ko04658	Th1 and Th2 cell differentiation	11	1.18945	1.92969e-06	3.31662
KEGG Pathway	ko05340	Primary immunodeficiency	8	2.17405	2.13333e-06	2.82843
GO Biological Processes	GO:0033077	T cell differentiation in thymus	11	2.48319	4.01732e-06	3.31662
KEGG Pathway	ko04660	T cell receptor signaling pathway	11	1.33974	8.28877e-06	3.31662
Reactome Gene Sets	R-MMU-389948	PD-1 signaling	5	2.17405	4.00749e-05	2.23607
GO Biological Processes	GO:0045058	T cell selection	8	2.48319	5.13045e-05	2.82843
KEGG Pathway	ko04659	Th17 cell differentiation	10	2.17405	5.51991e-05	3.16228
GO Biological Processes	GO:0043368	positive T cell selection	7	2.48319	5.80671e-05	2.64575
GO Biological Processes	GO:0045061	thymic T cell selection	6	1.33974	0.000101492	2.44949
GO Biological Processes	GO:0045059	positive thymic T cell selection	5	2.17405	0.00015159	2.23607
KEGG Pathway	ko04640	Hematopoietic cell lineage	9	1.43369	0.000230847	3
Reactome Gene Sets	R-MMU-388841	Costimulation by the CD28 family	6	1.33974	0.00431	2.44949
KEGG Pathway	ko05142	Chagas disease (American trypanosomiasis)	6	2.17405	0.0617194	2.44949
KEGG Pathway	mmu05142	Chagas disease	6	2.17405	0.0724027	2.44949
KEGG Pathway	ko05162	Measles	24	1.59756	1.3209e-07	4.49073
KEGG Pathway	ko04630	Jak-STAT signaling pathway	10	2.48319	0.00181569	3.16228
GO Molecular Functions	GO:0019207	kinase regulator activity	10	1.59756	0.0105097	2.52982
GO Molecular Functions	GO:0019887	protein kinase regulator activity	8	1.59756	0.0489856	2.12132
GO Biological Processes	GO:0045737	positive regulation of cyclin-dependent protein serine/threonine kinase activity	3	1.59756	0.164751	1.73205
GO Biological Processes	GO:1904031	positive regulation of cyclin-dependent protein kinase activity	3	1.59756	0.204405	1.73205
Reactome Gene Sets	R-MMU-156842	Eukaryotic Translation Elongation	24	0.396949	2.7688e-07	4.08248
GO Molecular Functions	GO:0008135	translation factor activity, RNA binding	11	0.396949	6.85081e-07	2.7136
Reactome Gene Sets	R-MMU-72766	Translation	14	0.396949	6.83277e-05	3.20713
GO Molecular Functions	GO:0003746	translation elongation factor activity	5	0.396949	0.00015159	2.23607
GO Biological Processes	GO:0043043	peptide biosynthetic process	21	0.416684	0.00287162	3.7097
GO Biological Processes	GO:0043604	amide biosynthetic process	22	0.416684	0.00823933	3.83761
GO Biological Processes	GO:0006414	translational elongation	6	0.396949	0.0154593	1.63299
KEGG Pathway	mmu04650	Natural killer cell mediated cytotoxicity	15	0.792139	4.1983e-07	3.87298
GO Biological Processes	GO:0002228	natural killer cell mediated immunity	4	0.490568	0.209113	2
GO Molecular Functions	GO:0042287	MHC protein binding	3	0.870317	0.284356	1.73205
KEGG Pathway	ko00190	Oxidative phosphorylation	19	0.373901	5.33837e-07	3.44124
KEGG Pathway	ko05010	Alzheimer's disease	13	0.455905	2.91675e-05	3.05085
KEGG Pathway	mmu05010	Alzheimer disease	14	0.455905	2.9314e-05	3.20713
KEGG Pathway	mmu05016	Huntington disease	14	0.373901	7.8408e-05	3.20713
KEGG Pathway	ko05016	Huntington's disease	13	0.451032	8.16895e-05	3.05085
KEGG Pathway	mmu05012	Parkinson disease	13	0.373901	0.000133488	3.05085
GO Molecular Functions	GO:0004129	cytochrome-c oxidase activity	5	0.451032	0.000521585	1.34164
GO Molecular Functions	GO:0015002	heme-copper terminal oxidase activity	5	0.451032	0.000521585	1.34164
GO Molecular Functions	GO:0016676	oxidoreductase activity, acting on a heme group of donors, oxygen as acceptor	5	0.451032	0.000521585	1.34164
GO Molecular Functions	GO:0016675	oxidoreductase activity, acting on a heme group of donors	5	0.451032	0.000634627	1.34164
KEGG Pathway	mmu04932	Non-alcoholic fatty liver disease	11	0.373901	0.000727168	2.7136
GO Molecular Functions	GO:0015078	proton transmembrane transporter activity	9	0.451032	0.000751923	2.33333
KEGG Pathway	ko04932	Non-alcoholic fatty liver disease (NAFLD)	10	0.451032	0.00122504	2.52982
GO Biological Processes	GO:0006123	mitochondrial electron transport, cytochrome c to oxygen	3	0.451032	0.0196501	0.57735
GO Biological Processes	GO:0019646	aerobic electron transport chain	3	0.451032	0.0196501	0.57735
GO Biological Processes	GO:0022904	respiratory electron transport chain	6	0.451032	0.0232802	1.63299
GO Biological Processes	GO:0022900	electron transport chain	6	0.451032	0.0277599	1.63299
GO Biological Processes	GO:0042775	mitochondrial ATP synthesis coupled electron transport	5	0.451032	0.0311251	1.34164
GO Biological Processes	GO:0042773	ATP synthesis coupled electron transport	5	0.451032	0.0402855	1.34164
GO Molecular Functions	GO:0009055	electron transfer activity	5	0.451032	0.0608594	1.34164
GO Biological Processes	GO:0045333	cellular respiration	7	0.451032	0.114136	1.13389
KEGG Pathway	mmu04260	Cardiac muscle contraction	5	0.373901	0.211157	1.34164
GO Biological Processes	GO:0050778	positive regulation of immune response	27	2.48319	8.59969e-05	4.81125
GO Biological Processes	GO:0034113	heterotypic cell-cell adhesion	6	1.43369	0.00333168	2.44949
GO Biological Processes	GO:0002429	immune response-activating cell surface receptor signaling pathway	13	2.48319	0.011269	3.60555
GO Biological Processes	GO:0002768	immune response-regulating cell surface receptor signaling pathway	13	2.48319	0.0152685	3.60555
GO Biological Processes	GO:0050851	antigen receptor-mediated signaling pathway	12	2.48319	0.0158104	3.4641
GO Biological Processes	GO:0002253	activation of immune response	17	2.48319	0.0179461	3.63803
GO Biological Processes	GO:0002757	immune response-activating signal transduction	15	2.48319	0.0277393	3.35659
GO Biological Processes	GO:0034116	positive regulation of heterotypic cell-cell adhesion	3	1.65878	0.0295439	1.73205
GO Biological Processes	GO:0002764	immune response-regulating signaling pathway	15	2.48319	0.0338861	3.35659
GO Biological Processes	GO:0050854	regulation of antigen receptor-mediated signaling pathway	5	1.65878	0.0428476	2.23607
GO Biological Processes	GO:0050856	regulation of T cell receptor signaling pathway	4	1.65878	0.0848288	2
GO Biological Processes	GO:0050860	negative regulation of T cell receptor signaling pathway	3	1.36246	0.0908955	1.73205
GO Biological Processes	GO:0034114	regulation of heterotypic cell-cell adhesion	3	1.65878	0.125905	1.73205
GO Biological Processes	GO:0050858	negative regulation of antigen receptor-mediated signaling pathway	3	1.36246	0.17749	1.73205
GO Biological Processes	GO:0009141	nucleoside triphosphate metabolic process	22	0.438518	8.88577e-05	3.83761
GO Biological Processes	GO:0009205	purine ribonucleoside triphosphate metabolic process	15	0.438518	0.000147707	3.35659
GO Biological Processes	GO:0009199	ribonucleoside triphosphate metabolic process	15	0.438518	0.000171277	3.35659
GO Biological Processes	GO:0009144	purine nucleoside triphosphate metabolic process	15	0.438518	0.00019353	3.35659
GO Biological Processes	GO:0046034	ATP metabolic process	13	0.438518	0.00103773	3.05085
Reactome Gene Sets	R-MMU-163200	Respiratory electron transport, ATP synthesis by chemiosmotic coupling, and heat production by uncoupling proteins.	8	0.313638	0.00144855	2.82843
GO Biological Processes	GO:0009167	purine ribonucleoside monophosphate metabolic process	13	0.438518	0.00248502	3.05085
GO Molecular Functions	GO:0046933	proton-transporting ATP synthase activity, rotational mechanism	4	0.313638	0.00253271	2
GO Biological Processes	GO:0009126	purine nucleoside monophosphate metabolic process	13	0.438518	0.00256144	3.05085
GO Biological Processes	GO:0009161	ribonucleoside monophosphate metabolic process	13	0.438518	0.0028415	3.05085
GO Biological Processes	GO:0009123	nucleoside monophosphate metabolic process	13	0.438518	0.00370289	3.05085
Reactome Gene Sets	R-MMU-163210	Formation of ATP by chemiosmotic coupling	4	0.313638	0.00395918	2
Reactome Gene Sets	R-MMU-8949613	Cristae formation	4	0.313638	0.00395918	2
GO Biological Processes	GO:1902600	proton transmembrane transport	7	0.373901	0.00933049	1.88982
GO Biological Processes	GO:0015985	energy coupled proton transport, down electrochemical gradient	4	0.313638	0.0111298	2
GO Biological Processes	GO:0015986	ATP synthesis coupled proton transport	4	0.313638	0.0111298	2
GO Biological Processes	GO:0009150	purine ribonucleotide metabolic process	15	0.438518	0.0122106	3.35659
GO Biological Processes	GO:0009259	ribonucleotide metabolic process	15	0.438518	0.0152685	3.35659
Reactome Gene Sets	R-MMU-1592230	Mitochondrial biogenesis	4	0.313638	0.0189014	2
Reactome Gene Sets	R-MMU-1428517	The citric acid (TCA) cycle and respiratory electron transport	8	0.313638	0.0203634	2.82843
GO Biological Processes	GO:0019693	ribose phosphate metabolic process	15	0.438518	0.0213878	3.35659
GO Biological Processes	GO:0006163	purine nucleotide metabolic process	15	0.438518	0.0222021	3.35659
GO Molecular Functions	GO:0044769	ATPase activity, coupled to transmembrane movement of ions, rotational mechanism	4	0.313638	0.046777	2
GO Biological Processes	GO:0072521	purine-containing compound metabolic process	15	0.438518	0.0489589	3.35659
GO Biological Processes	GO:0006753	nucleoside phosphate metabolic process	16	0.438518	0.0695718	3.5
GO Biological Processes	GO:0009206	purine ribonucleoside triphosphate biosynthetic process	7	0.298672	0.0942565	2.64575
GO Biological Processes	GO:0009145	purine nucleoside triphosphate biosynthetic process	7	0.298672	0.09747	2.64575
GO Biological Processes	GO:0009201	ribonucleoside triphosphate biosynthetic process	7	0.298672	0.104136	2.64575
GO Biological Processes	GO:0006091	generation of precursor metabolites and energy	12	0.373901	0.104967	2.3094
GO Biological Processes	GO:0009117	nucleotide metabolic process	15	0.438518	0.134045	3.35659
GO Biological Processes	GO:0009142	nucleoside triphosphate biosynthetic process	7	0.298672	0.13842	2.64575
GO Biological Processes	GO:0055086	nucleobase-containing small molecule metabolic process	16	0.438518	0.176561	3.5
GO Biological Processes	GO:0006754	ATP biosynthetic process	6	0.298672	0.233566	2.44949
GO Molecular Functions	GO:0019829	cation-transporting ATPase activity	4	0.313638	0.237205	2
GO Molecular Functions	GO:0022853	active ion transmembrane transporter activity	4	0.313638	0.237205	2
GO Molecular Functions	GO:0042625	ATPase coupled ion transmembrane transporter activity	4	0.313638	0.237205	2
GO Biological Processes	GO:0036037	CD8-positive, alpha-beta T cell activation	10	2.48319	0.000179733	3.16228
GO Biological Processes	GO:0043374	CD8-positive, alpha-beta T cell differentiation	4	2.48319	0.00321411	2
GO Biological Processes	GO:2001185	regulation of CD8-positive, alpha-beta T cell activation	4	1.18945	0.00395918	2
GO Biological Processes	GO:0046632	alpha-beta T cell differentiation	8	2.48319	0.00706291	2.82843
GO Biological Processes	GO:2001187	positive regulation of CD8-positive, alpha-beta T cell activation	3	1.18945	0.00884981	1.73205
GO Biological Processes	GO:2000514	regulation of CD4-positive, alpha-beta T cell activation	4	1.18945	0.269339	2
GO Biological Processes	GO:2000516	positive regulation of CD4-positive, alpha-beta T cell activation	3	0.924314	0.284356	1.73205
GO Biological Processes	GO:0035710	CD4-positive, alpha-beta T cell activation	5	1.18945	0.299836	2.23607
GO Biological Processes	GO:0045069	regulation of viral genome replication	19	2.48319	0.000267302	3.90007
GO Biological Processes	GO:0050792	regulation of viral process	12	2.48319	0.000561418	3.4641
GO Biological Processes	GO:0019079	viral genome replication	9	2.48319	0.000902921	3
GO Biological Processes	GO:0043903	regulation of symbiosis, encompassing mutualism through parasitism	12	2.48319	0.00122792	3.4641
GO Biological Processes	GO:1903900	regulation of viral life cycle	10	2.48319	0.00181569	3.16228
GO Biological Processes	GO:0016032	viral process	14	2.48319	0.00183434	3.74166
GO Biological Processes	GO:0043900	regulation of multi-organism process	16	0.499576	0.00407315	3.5
GO Biological Processes	GO:0044403	symbiont process	14	2.48319	0.0111933	3.74166
GO Biological Processes	GO:0019058	viral life cycle	10	2.48319	0.0195368	3.16228
GO Biological Processes	GO:0044419	interspecies interaction between organisms	15	2.48319	0.0226336	3.87298
GO Biological Processes	GO:0048524	positive regulation of viral process	6	0.331947	0.0291914	2.44949
GO Biological Processes	GO:0045071	negative regulation of viral genome replication	5	3.80776	0.0329624	2.23607
GO Biological Processes	GO:1903902	positive regulation of viral life cycle	5	0.331947	0.0329624	2.23607
GO Biological Processes	GO:0045070	positive regulation of viral genome replication	4	0.331947	0.0352953	2
GO Biological Processes	GO:0048525	negative regulation of viral process	6	3.80776	0.0642678	2.44949
GO Biological Processes	GO:0043902	positive regulation of multi-organism process	8	0.331947	0.0761847	2.82843
GO Biological Processes	GO:1903901	negative regulation of viral life cycle	5	3.80776	0.125702	2.23607
GO Biological Processes	GO:0043901	negative regulation of multi-organism process	7	0.499576	0.175989	2.64575
GO Biological Processes	GO:0051345	positive regulation of hydrolase activity	28	0.893676	0.000619803	4.53557
GO Biological Processes	GO:0045862	positive regulation of proteolysis	12	0.893676	0.048967	2.3094
GO Biological Processes	GO:0010950	positive regulation of endopeptidase activity	7	0.893676	0.12828	1.88982
GO Biological Processes	GO:0010952	positive regulation of peptidase activity	7	0.893676	0.17166	1.88982
GO Biological Processes	GO:0019884	antigen processing and presentation of exogenous antigen	3	0.870317	0.248758	1.73205
GO Biological Processes	GO:0061136	regulation of proteasomal protein catabolic process	7	0	0.250418	1.13389
GO Molecular Functions	GO:0016504	peptidase activator activity	3	0	0.284356	0.57735
GO Biological Processes	GO:0052548	regulation of endopeptidase activity	10	0.893676	0.286635	2.52982
GO Biological Processes	GO:0001817	regulation of cytokine production	31	0.438518	0.000706023	5.20855
GO Biological Processes	GO:0001819	positive regulation of cytokine production	18	1.43369	0.00121395	3.77124
GO Biological Processes	GO:0032609	interferon-gamma production	9	1.18945	0.00202961	3
GO Biological Processes	GO:0031349	positive regulation of defense response	15	1.33974	0.00485984	3.35659
GO Biological Processes	GO:0031347	regulation of defense response	20	1.33974	0.0113339	4.02492
GO Biological Processes	GO:0032729	positive regulation of interferon-gamma production	6	1.43369	0.0220413	2.44949
GO Biological Processes	GO:0032649	regulation of interferon-gamma production	7	1.43369	0.0256098	2.64575
GO Biological Processes	GO:0045089	positive regulation of innate immune response	10	1.19722	0.0331713	2.52982
GO Biological Processes	GO:0045088	regulation of innate immune response	11	0.924314	0.0442947	2.7136
GO Biological Processes	GO:0002833	positive regulation of response to biotic stimulus	4	1.32413	0.218494	2
GO Biological Processes	GO:0051235	maintenance of location	15	0.438518	0.000761952	3.87298
GO Biological Processes	GO:0045185	maintenance of protein location	8	0.438518	0.00226735	2.82843
GO Biological Processes	GO:0051651	maintenance of location in cell	6	0.438518	0.0430576	2.44949
GO Biological Processes	GO:0032507	maintenance of protein location in cell	5	0.438518	0.0577564	2.23607
GO Molecular Functions	GO:0003785	actin monomer binding	3	0.490568	0.151889	1.73205
GO Molecular Functions	GO:0031386	protein tag	12	0.903523	0.000837322	3.4641
GO Molecular Functions	GO:0044389	ubiquitin-like protein ligase binding	11	0.84947	0.0794896	3.31662
GO Molecular Functions	GO:0031625	ubiquitin protein ligase binding	10	0.84947	0.147197	3.16228
GO Molecular Functions	GO:0019901	protein kinase binding	39	1.59756	0.00099124	5.60449
GO Biological Processes	GO:0043508	negative regulation of JUN kinase activity	3	0.467058	0.0295439	1.73205
GO Biological Processes	GO:1902532	negative regulation of intracellular signal transduction	16	2.48319	0.036432	3
GO Biological Processes	GO:0010563	negative regulation of phosphorus metabolic process	15	0.438518	0.134045	3.35659
GO Biological Processes	GO:0045936	negative regulation of phosphate metabolic process	15	0.438518	0.134045	3.35659
GO Biological Processes	GO:0042326	negative regulation of phosphorylation	13	0.924314	0.165991	3.05085
GO Biological Processes	GO:0043409	negative regulation of MAPK cascade	7	1.77902	0.175989	2.64575
GO Biological Processes	GO:0001933	negative regulation of protein phosphorylation	12	0.924314	0.187208	2.88675
GO Biological Processes	GO:0071900	regulation of protein serine/threonine kinase activity	12	1.59756	0.237205	3.4641
GO Biological Processes	GO:0045859	regulation of protein kinase activity	16	1.59756	0.239854	4
GO Biological Processes	GO:0046329	negative regulation of JNK cascade	3	0.467058	0.302541	1.73205
GO Molecular Functions	GO:0008047	enzyme activator activity	27	0.499576	0.00103237	4.81125
GO Molecular Functions	GO:0060589	nucleoside-triphosphatase regulator activity	14	0.499576	0.00128691	3.74166
GO Molecular Functions	GO:0030695	GTPase regulator activity	11	0.499576	0.0169249	3.31662
GO Molecular Functions	GO:0005096	GTPase activator activity	10	0.499576	0.0324917	3.16228
Reactome Gene Sets	R-MMU-194315	Signaling by Rho GTPases	11	0.499576	0.089189	3.31662
GO Biological Processes	GO:0043087	regulation of GTPase activity	10	0	0.138275	2.52982
Reactome Gene Sets	R-MMU-194840	Rho GTPase cycle	6	0.499576	0.160437	2.44949
GO Biological Processes	GO:0008380	RNA splicing	22	0.84947	0.00152384	4.69042
GO Biological Processes	GO:0000375	RNA splicing, via transesterification reactions	13	0.84947	0.00202961	3.60555
GO Biological Processes	GO:0000377	RNA splicing, via transesterification reactions with bulged adenosine as nucleophile	13	0.84947	0.00202961	3.60555
GO Biological Processes	GO:0000398	mRNA splicing, via spliceosome	13	0.84947	0.00202961	3.60555
GO Biological Processes	GO:0016071	mRNA metabolic process	21	0.84947	0.00292612	4.58258
GO Biological Processes	GO:1903311	regulation of mRNA metabolic process	12	0.84947	0.00617484	3.4641
GO Biological Processes	GO:1903313	positive regulation of mRNA metabolic process	7	0.84947	0.00884981	2.64575
GO Biological Processes	GO:0006397	mRNA processing	15	0.84947	0.0260711	3.87298
GO Biological Processes	GO:0048026	positive regulation of mRNA splicing, via spliceosome	4	0.84947	0.029403	2
GO Biological Processes	GO:0043484	regulation of RNA splicing	8	0.84947	0.0339973	2.82843
GO Biological Processes	GO:0050685	positive regulation of mRNA processing	4	0.84947	0.0740618	2
GO Biological Processes	GO:0050684	regulation of mRNA processing	7	0.84947	0.107012	2.64575
GO Biological Processes	GO:0033120	positive regulation of RNA splicing	4	0.84947	0.111662	2
GO Biological Processes	GO:0048024	regulation of mRNA splicing, via spliceosome	6	0.84947	0.113924	2.44949
GO Molecular Functions	GO:0044548	S100 protein binding	4	1.02028	0.00153103	2
