# Supplementary material for: Aged microglia promote peripheral T cell infiltration by reprogramming the microenvironment of neurogenic niches
Source: Immun Ageing. 2022 Jul 25;19:34. doi: 10.1186/s12979-022-00289-6 (PMC9310471; doi:10.1186/s12979-022-00289-6)
Supplement: Supplementary file 4 — Additional file 4: Supplementary Table 3. Interaction between T cells and resident cells in SVZ (cytokine restricted). [file 12979_2022_289_MOESM4_ESM.xlsx]

## Sheet: Sheet1
Supplementary Table 3 | Interaction between T cells and resident cells in SVZ (cytokine restricted).
Cluster.A	Cluster.B	inter.LogFC.A	inter.LogFC.B	inter.PVal.A	inter.PVal.B	inter.Exprs.A	inter.Exprs.B	inter.Experiments.Score	inter.Database.Score	inter.Predicted.Score	inter.Combined.Score	inter.Power	inter.Confidence
aNSCs/NPCs	T cells	0.563982	4.44044	6.69565e-20	0	0.701238	4.16326	0	0	193	193	2.91943	0
aNSCs/NPCs	T cells	0.563982	0.448767	6.69565e-20	1.77439e-123	0.701238	0.186686	0	0	397	397	0.130912	0
aNSCs/NPCs	T cells	0.580545	1.21085	1.10964e-18	0	0.467798	0.779044	0	0	344	344	0.364435	0
Astrocytes/qNSCs	T cells	0.434027	4.44044	4.65234e-08	0	0.440114	4.16326	0	0	158	158	1.83231	0
Astrocytes/qNSCs	T cells	0.362797	4.44044	1.06186e-08	0	0.331822	4.16326	0	0	193	193	1.38146	0
Astrocytes/qNSCs	T cells	0.434027	0.883684	4.65234e-08	0	0.440114	0.535395	0	0	151	151	0.235635	0
Astrocytes/qNSCs	T cells	0.434027	0.448767	4.65234e-08	1.77439e-123	0.440114	0.186686	0	0	151	151	0.0821634	0
Astrocytes/qNSCs	T cells	0.362797	0.448767	1.06186e-08	1.77439e-123	0.331822	0.186686	0	0	397	397	0.0619466	0
Astrocytes/qNSCs	T cells	0.797728	0.448767	5.14721e-24	1.77439e-123	0.564416	0.186686	0	0	220	220	0.105369	0
Astrocytes/qNSCs	T cells	0.797728	1.21085	5.14721e-24	0	0.564416	0.779044	0	0	180	180	0.439705	0
Endothelial cells	T cells	1.27463	0.883684	0	0	0.847238	0.535395	0	900	845	983	0.453607	0
Endothelial cells	T cells	0.782161	0.448767	5.66606e-79	1.77439e-123	0.645072	0.186686	0	800	656	928	0.120426	0
Endothelial cells	T cells	0.592378	0.448767	4.93215e-44	1.77439e-123	0.774438	0.186686	0	800	206	834	0.144577	0
Endothelial cells	T cells	0.48197	0.883684	1.84743e-35	0	0.419694	0.535395	0	0	197	197	0.224702	0
Endothelial cells	T cells	0.48197	0.448767	1.84743e-35	1.77439e-123	0.419694	0.186686	0	0	179	179	0.0783512	0
Endothelial cells	T cells	1.27463	0.124181	0	5.96233e-14	0.847238	0.759597	0	0	282	282	0.643559	0
Endothelial cells	T cells	1.27463	4.44044	0	0	0.847238	4.16326	0	0	511	511	3.52727	0
Endothelial cells	T cells	1.27463	0.448767	0	1.77439e-123	0.847238	0.186686	0	0	685	685	0.158168	0
Endothelial cells	T cells	0.782161	0.124181	5.66606e-79	5.96233e-14	0.645072	0.759597	0	0	292	292	0.489995	0
Endothelial cells	T cells	0.782161	4.44044	5.66606e-79	0	0.645072	4.16326	0	0	520	520	2.6856	0
Endothelial cells	T cells	0.592378	4.44044	4.93215e-44	0	0.774438	4.16326	0	0	200	200	3.22418	0
Endothelial cells	T cells	1.23966	4.44044	6.17029e-257	0	1.02956	4.16326	0	0	161	161	4.28634	0
Endothelial cells	T cells	0.396863	4.44044	2.88509e-27	0	0.309303	4.16326	0	0	193	193	1.28771	0
Endothelial cells	T cells	1.10254	0.124181	0	5.96233e-14	0.635364	0.759597	0	0	154	154	0.482621	0
Endothelial cells	T cells	0.6602	4.44044	5.58429e-126	0	0.355726	4.16326	0	0	197	197	1.48098	0
Endothelial cells	T cells	1.10254	4.44044	0	0	0.635364	4.16326	0	0	284	284	2.64518	0
Endothelial cells	T cells	0.452668	4.44044	6.01508e-41	0	0.241436	4.16326	0	0	220	220	1.00516	0
Endothelial cells	T cells	1.17592	0.883684	5.35156e-257	0	0.777604	0.535395	0	0	197	197	0.416326	0
Endothelial cells	T cells	0.6602	0.448767	5.58429e-126	1.77439e-123	0.355726	0.186686	0	0	270	270	0.0664091	0
Endothelial cells	T cells	1.17592	0.448767	5.35156e-257	1.77439e-123	0.777604	0.186686	0	0	174	174	0.145168	0
Endothelial cells	T cells	1.23966	0.448767	6.17029e-257	1.77439e-123	1.02956	0.186686	0	0	188	188	0.192206	0
Endothelial cells	T cells	0.396863	0.448767	2.88509e-27	1.77439e-123	0.309303	0.186686	0	0	397	397	0.0577427	0
Endothelial cells	T cells	1.10254	0.448767	0	1.77439e-123	0.635364	0.186686	0	0	235	235	0.118614	0
Endothelial cells	T cells	0.452668	0.448767	6.01508e-41	1.77439e-123	0.241436	0.186686	0	0	396	396	0.0450728	0
Endothelial cells	T cells	0.399321	1.21085	3.0051e-47	0	0.199479	0.779044	0	0	344	344	0.155403	0
Macrophages	T cells	0.888628	0.124181	1.0237e-15	5.96233e-14	0.47318	0.759597	0	900	349	932	0.359426	0
Macrophages	T cells	0.888628	4.44044	1.0237e-15	0	0.47318	4.16326	0	900	289	925	1.96997	0
Macrophages	T cells	1.05253	0.124181	0	5.96233e-14	0.534991	0.759597	0	900	843	983	0.406378	0
Macrophages	T cells	1.05253	4.44044	0	0	0.534991	4.16326	0	900	926	992	2.22731	0
Macrophages	T cells	1.05253	1.21085	0	0	0.534991	0.779044	0	600	542	809	0.416782	0
Macrophages	T cells	1.0086	0.124181	4.88593e-78	5.96233e-14	0.439486	0.759597	0	900	830	982	0.333832	0
Macrophages	T cells	1.0086	4.44044	4.88593e-78	0	0.439486	4.16326	0	900	896	989	1.82969	0
Macrophages	T cells	1.0086	1.21085	4.88593e-78	0	0.439486	0.779044	0	600	567	819	0.342379	0
Macrophages	T cells	1.00686	0.124181	3.18332e-117	5.96233e-14	0.382408	0.759597	0	900	684	967	0.290476	0
Macrophages	T cells	1.00686	4.44044	3.18332e-117	0	0.382408	4.16326	0	900	709	969	1.59206	0
Macrophages	T cells	1.00686	1.21085	3.18332e-117	0	0.382408	0.779044	0	600	415	756	0.297912	0
Macrophages	T cells	0.557438	0.124181	7.34555e-40	5.96233e-14	0.311514	0.759597	0	900	686	967	0.236625	0
Macrophages	T cells	0.557438	4.44044	7.34555e-40	0	0.311514	4.16326	0	900	771	976	1.29691	0
Macrophages	T cells	0.557438	1.21085	7.34555e-40	0	0.311514	0.779044	0	600	347	727	0.242683	0
Macrophages	T cells	0.620864	0.124181	4.73577e-197	5.96233e-14	0.30251	0.759597	0	900	438	941	0.229786	0
Macrophages	T cells	0.620864	4.44044	4.73577e-197	0	0.30251	4.16326	0	900	352	932	1.25943	0
Macrophages	T cells	0.620864	1.21085	4.73577e-197	0	0.30251	0.779044	0	900	94	905	0.235669	0
Macrophages	T cells	0.368601	0.124181	1	5.96233e-14	0.335329	0.759597	0	0	577	577	0.254715	0
Macrophages	T cells	0.368601	4.44044	1	0	0.335329	4.16326	0	0	682	682	1.39606	0
Macrophages	T cells	0.368601	0.883684	1	0	0.335329	0.535395	0	0	436	436	0.179533	0
Macrophages	T cells	0.368601	0.448767	1	1.77439e-123	0.335329	0.186686	0	0	695	695	0.0626013	0
Macrophages	T cells	0.888628	0.448767	1.0237e-15	1.77439e-123	0.47318	0.186686	0	0	237	237	0.0883363	0
Macrophages	T cells	0.888628	1.21085	1.0237e-15	0	0.47318	0.779044	0	0	304	304	0.368628	0
Macrophages	T cells	1.05253	0.448767	0	1.77439e-123	0.534991	0.186686	0	0	508	508	0.0998755	0
Macrophages	T cells	1.0086	0.883684	4.88593e-78	0	0.439486	0.535395	0	0	225	225	0.235299	0
Macrophages	T cells	1.0086	0.448767	4.88593e-78	1.77439e-123	0.439486	0.186686	0	0	634	634	0.0820461	0
Macrophages	T cells	1.0744	0.124181	1.23579e-75	5.96233e-14	0.623662	0.759597	0	0	404	404	0.473732	0
Macrophages	T cells	1.0744	4.44044	1.23579e-75	0	0.623662	4.16326	0	0	554	554	2.59647	0
Macrophages	T cells	1.0744	0.883684	1.23579e-75	0	0.623662	0.535395	0	0	473	473	0.333906	0
Macrophages	T cells	1.0744	0.448767	1.23579e-75	1.77439e-123	0.623662	0.186686	0	0	697	697	0.116429	0
Macrophages	T cells	1.0744	1.21085	1.23579e-75	0	0.623662	0.779044	0	0	230	230	0.485861	0
Macrophages	T cells	0.371266	0.124181	0.187149	5.96233e-14	0.56307	0.759597	0	0	255	255	0.427706	0
Macrophages	T cells	0.371266	0.448767	0.187149	1.77439e-123	0.56307	0.186686	0	0	201	201	0.105117	0
Macrophages	T cells	0.371266	1.21085	0.187149	0	0.56307	0.779044	0	0	219	219	0.438656	0
Macrophages	T cells	0.316407	0.124181	1	5.96233e-14	0.286512	0.759597	0	0	640	640	0.217633	0
Macrophages	T cells	0.316407	4.44044	1	0	0.286512	4.16326	0	0	760	760	1.19282	0
Macrophages	T cells	0.316407	0.883684	1	0	0.286512	0.535395	0	0	422	422	0.153397	0
Macrophages	T cells	0.316407	0.448767	1	1.77439e-123	0.286512	0.186686	0	0	885	886	0.0534878	0
Macrophages	T cells	0.316407	1.21085	1	0	0.286512	0.779044	0	0	278	278	0.223205	0
Macrophages	T cells	0.56015	0.124181	4.62422e-19	5.96233e-14	0.215638	0.759597	0	0	453	453	0.163798	0
Macrophages	T cells	0.56015	4.44044	4.62422e-19	0	0.215638	4.16326	0	0	227	227	0.897758	0
Macrophages	T cells	0.352665	0.124181	1	5.96233e-14	0.235529	0.759597	0	0	344	344	0.178907	0
Macrophages	T cells	0.352665	4.44044	1	0	0.235529	4.16326	0	0	332	332	0.980569	0
Macrophages	T cells	0.352665	1.21085	1	0	0.235529	0.779044	0	0	190	190	0.183488	0
Macrophages	T cells	0.451788	0.124181	7.34184e-08	5.96233e-14	1.22541	0.759597	0	0	442	442	0.930815	0
Macrophages	T cells	0.451788	4.44044	7.34184e-08	0	1.22541	4.16326	0	0	507	507	5.10168	0
Macrophages	T cells	0.451788	0.448767	7.34184e-08	1.77439e-123	1.22541	0.186686	0	0	418	418	0.228767	0
Macrophages	T cells	0.451788	1.21085	7.34184e-08	0	1.22541	0.779044	0	0	317	317	0.954646	0
Macrophages	T cells	1.00686	0.883684	3.18332e-117	0	0.382408	0.535395	0	0	151	151	0.204739	0
Macrophages	T cells	1.00686	0.448767	3.18332e-117	1.77439e-123	0.382408	0.186686	0	0	461	461	0.0713903	0
Macrophages	T cells	0.557438	0.883684	7.34555e-40	0	0.311514	0.535395	0	0	171	171	0.166783	0
Macrophages	T cells	0.557438	0.448767	7.34555e-40	1.77439e-123	0.311514	0.186686	0	0	681	681	0.0581554	0
Macrophages	T cells	1.46239	0.124181	5.68094e-46	5.96233e-14	3.10736	0.759597	0	0	466	466	2.36034	0
Macrophages	T cells	1.46239	4.44044	5.68094e-46	0	3.10736	4.16326	0	0	384	384	12.9368	0
Macrophages	T cells	1.46239	0.448767	5.68094e-46	1.77439e-123	3.10736	0.186686	0	0	333	333	0.580103	0
Macrophages	T cells	1.46239	1.21085	5.68094e-46	0	3.10736	0.779044	0	0	163	163	2.42077	0
Macrophages	T cells	0.371963	0.124181	1	5.96233e-14	0.391974	0.759597	0	0	448	448	0.297743	0
Macrophages	T cells	0.371963	4.44044	1	0	0.391974	4.16326	0	0	455	455	1.63189	0
Macrophages	T cells	0.371963	0.448767	1	1.77439e-123	0.391974	0.186686	0	0	737	737	0.0731763	0
Macrophages	T cells	0.686643	0.124181	2.30965e-12	5.96233e-14	0.521267	0.759597	0	0	485	485	0.395953	0
Macrophages	T cells	0.686643	4.44044	2.30965e-12	0	0.521267	4.16326	0	0	536	536	2.17017	0
Macrophages	T cells	0.686643	0.448767	2.30965e-12	1.77439e-123	0.521267	0.186686	0	0	596	596	0.0973136	0
Macrophages	T cells	0.686643	1.21085	2.30965e-12	0	0.521267	0.779044	0	0	309	309	0.406091	0
Macrophages	T cells	0.576525	0.124181	8.41258e-08	5.96233e-14	1.18002	0.759597	0	0	232	232	0.896342	0
Macrophages	T cells	0.576525	4.44044	8.41258e-08	0	1.18002	4.16326	0	0	288	288	4.91274	0
Macrophages	T cells	0.576525	0.448767	8.41258e-08	1.77439e-123	1.18002	0.186686	0	0	457	457	0.220294	0
Macrophages	T cells	0.576525	1.21085	8.41258e-08	0	1.18002	0.779044	0	0	203	203	0.91929	0
Macrophages	T cells	0.620864	0.448767	4.73577e-197	1.77439e-123	0.30251	0.186686	0	0	150	150	0.0564745	0
Macrophages	T cells	0.53885	0.124181	1.67238e-22	5.96233e-14	0.276461	0.759597	0	0	348	348	0.209999	0
Macrophages	T cells	0.53885	4.44044	1.67238e-22	0	0.276461	4.16326	0	0	656	656	1.15098	0
Macrophages	T cells	0.41296	0.124181	0.0195956	5.96233e-14	0.462689	0.759597	0	0	633	633	0.351457	0
Macrophages	T cells	0.41296	4.44044	0.0195956	0	0.462689	4.16326	0	0	724	724	1.92629	0
Macrophages	T cells	0.41296	1.21085	0.0195956	0	0.462689	0.779044	0	0	348	348	0.360455	0
Macrophages	T cells	0.641712	0.124181	7.56366e-09	5.96233e-14	0.614281	0.759597	0	0	419	419	0.466606	0
Macrophages	T cells	0.641712	4.44044	7.56366e-09	0	0.614281	4.16326	0	0	467	467	2.55741	0
Macrophages	T cells	0.641712	1.21085	7.56366e-09	0	0.614281	0.779044	0	0	152	152	0.478552	0
Macrophages	T cells	0.894657	0.124181	3.38085e-35	5.96233e-14	0.598366	0.759597	0	0	442	442	0.454517	0
Macrophages	T cells	0.894657	4.44044	3.38085e-35	0	0.598366	4.16326	0	0	267	267	2.49115	0
Macrophages	T cells	0.894657	0.448767	3.38085e-35	1.77439e-123	0.598366	0.186686	0	0	196	196	0.111707	0
Macrophages	T cells	0.144553	4.44044	1	0	0.353062	4.16326	0	0	158	158	1.46989	0
Macrophages	T cells	0.957335	0.124181	2.66433e-104	5.96233e-14	0.373312	0.759597	0	0	459	459	0.283567	0
Macrophages	T cells	0.957335	4.44044	2.66433e-104	0	0.373312	4.16326	0	0	547	547	1.5542	0
Macrophages	T cells	0.593498	0.124181	4.61572e-09	5.96233e-14	0.474388	0.759597	0	0	189	189	0.360344	0
Macrophages	T cells	0.593498	4.44044	4.61572e-09	0	0.474388	4.16326	0	0	612	613	1.975	0
Macrophages	T cells	0.285177	0.124181	1.64489e-12	5.96233e-14	0.182944	0.759597	0	0	307	307	0.138963	0
Macrophages	T cells	0.285177	4.44044	1.64489e-12	0	0.182944	4.16326	0	0	324	324	0.761642	0
Macrophages	T cells	0.302188	0.124181	1	5.96233e-14	0.193456	0.759597	0	900	246	921	0.146948	0
Macrophages	T cells	0.302188	4.44044	1	0	0.193456	4.16326	0	900	141	910	0.805406	0
Macrophages	T cells	0.184262	1.21085	1	0	0.15324	0.779044	0	900	58	901	0.119381	0
Macrophages	T cells	0.593498	1.21085	4.61572e-09	0	0.474388	0.779044	0	900	108	907	0.369569	0
Macrophages	T cells	0.404505	0.124181	1	5.96233e-14	0.237224	0.759597	0	0	208	208	0.180194	0
Macrophages	T cells	0.869613	0.124181	1.4234e-33	5.96233e-14	0.608586	0.759597	0	0	182	182	0.46228	0
Macrophages	T cells	1.05969	0.124181	0	5.96233e-14	0.621843	0.759597	0	0	151	151	0.47235	0
Macrophages	T cells	0.325551	0.124181	2.26335e-06	5.96233e-14	0.286697	0.759597	0	0	284	284	0.217774	0
Macrophages	T cells	0.404505	4.44044	1	0	0.237224	4.16326	0	0	179	179	0.987624	0
Macrophages	T cells	0.869613	4.44044	1.4234e-33	0	0.608586	4.16326	0	0	186	186	2.5337	0
Macrophages	T cells	0.238641	4.44044	1	0	0.233371	4.16326	0	0	197	197	0.971586	0
Macrophages	T cells	0.184262	4.44044	1	0	0.15324	4.16326	0	0	240	240	0.637979	0
Macrophages	T cells	1.05969	0.883684	0	0	0.621843	0.535395	0	0	197	197	0.332932	0
Macrophages	T cells	0.56015	0.883684	4.62422e-19	0	0.215638	0.535395	0	0	197	197	0.115452	0
Macrophages	T cells	0.686643	0.883684	2.30965e-12	0	0.521267	0.535395	0	0	263	263	0.279084	0
Macrophages	T cells	0.53885	0.883684	1.67238e-22	0	0.276461	0.535395	0	0	233	233	0.148016	0
Macrophages	T cells	0.41296	0.883684	0.0195956	0	0.462689	0.535395	0	0	482	482	0.247721	0
Macrophages	T cells	0.144553	0.883684	1	0	0.353062	0.535395	0	0	151	151	0.189028	0
Macrophages	T cells	0.957335	0.883684	2.66433e-104	0	0.373312	0.535395	0	0	250	250	0.19987	0
Macrophages	T cells	0.404505	0.448767	1	1.77439e-123	0.237224	0.186686	0	0	162	162	0.0442865	0
Macrophages	T cells	0.869613	0.448767	1.4234e-33	1.77439e-123	0.608586	0.186686	0	0	154	154	0.113615	0
Macrophages	T cells	0.238641	0.448767	1	1.77439e-123	0.233371	0.186686	0	0	270	270	0.0435673	0
Macrophages	T cells	0.53885	0.448767	1.67238e-22	1.77439e-123	0.276461	0.186686	0	0	554	554	0.0516114	0
Macrophages	T cells	0.41296	0.448767	0.0195956	1.77439e-123	0.462689	0.186686	0	0	772	772	0.0863777	0
Macrophages	T cells	0.641712	0.448767	7.56366e-09	1.77439e-123	0.614281	0.186686	0	0	306	306	0.114678	0
Macrophages	T cells	0.144553	0.448767	1	1.77439e-123	0.353062	0.186686	0	0	151	151	0.0659119	0
Macrophages	T cells	0.957335	0.448767	2.66433e-104	1.77439e-123	0.373312	0.186686	0	0	551	551	0.0696924	0
Macrophages	T cells	0.743779	0.448767	4.19495e-05	1.77439e-123	0.625217	0.186686	0	0	220	220	0.11672	0
Macrophages	T cells	0.593498	0.448767	4.61572e-09	1.77439e-123	0.474388	0.186686	0	0	221	221	0.0885618	0
Macrophages	T cells	0.285177	0.448767	1.64489e-12	1.77439e-123	0.182944	0.186686	0	0	294	294	0.0341531	0
Macrophages	T cells	0.325551	0.448767	2.26335e-06	1.77439e-123	0.286697	0.186686	0	0	195	195	0.0535224	0
Macrophages	T cells	0.48437	0.448767	1.17307e-06	1.77439e-123	0.863238	0.186686	0	0	180	180	0.161155	0
Macrophages	T cells	0.302188	1.21085	1	0	0.193456	0.779044	0	0	219	219	0.150711	0
Macrophages	T cells	0.743779	1.21085	4.19495e-05	0	0.625217	0.779044	0	0	180	180	0.487072	0
Microglia	T cells	0.787015	4.44044	1.0234e-259	0	0.521245	4.16326	516	900	982	999	2.17008	0
Microglia	T cells	0.513365	0.124181	4.82604e-191	5.96233e-14	0.28621	0.759597	0	900	279	924	0.217404	0
Microglia	T cells	0.513365	4.44044	4.82604e-191	0	0.28621	4.16326	0	900	148	911	1.19157	0
Microglia	T cells	0.972895	0.124181	0	5.96233e-14	0.641177	0.759597	0	900	414	938	0.487036	0
Microglia	T cells	0.972895	4.44044	0	0	0.641177	4.16326	0	900	354	932	2.66939	0
Microglia	T cells	0.49954	0.124181	1.36891e-164	5.96233e-14	0.297379	0.759597	0	900	349	932	0.225888	0
Microglia	T cells	0.49954	4.44044	1.36891e-164	0	0.297379	4.16326	0	900	289	925	1.23806	0
Microglia	T cells	0.787015	0.124181	1.0234e-259	5.96233e-14	0.521245	0.759597	0	900	907	990	0.395936	0
Microglia	T cells	0.787015	1.21085	1.0234e-259	0	0.521245	0.779044	0	600	579	824	0.406073	0
Microglia	T cells	2.38187	0.124181	0	5.96233e-14	2.2583	0.759597	0	900	579	956	1.7154	0
Microglia	T cells	2.38187	4.44044	0	0	2.2583	4.16326	0	900	662	964	9.4019	0
Microglia	T cells	2.38187	1.21085	0	0	2.2583	0.779044	0	600	466	777	1.75932	0
Microglia	T cells	0.31753	0.448767	5.03684e-64	1.77439e-123	0.770686	0.186686	0	800	206	834	0.143877	0
Microglia	T cells	0.900775	0.124181	0	5.96233e-14	0.62517	0.759597	0	0	577	577	0.474877	0
Microglia	T cells	0.900775	4.44044	0	0	0.62517	4.16326	0	0	682	682	2.60274	0
Microglia	T cells	0.900775	0.883684	0	0	0.62517	0.535395	0	0	436	436	0.334713	0
Microglia	T cells	0.900775	0.448767	0	1.77439e-123	0.62517	0.186686	0	0	695	695	0.116711	0
Microglia	T cells	0.513365	0.448767	4.82604e-191	1.77439e-123	0.28621	0.186686	0	0	153	153	0.0534315	0
Microglia	T cells	0.972895	0.448767	0	1.77439e-123	0.641177	0.186686	0	0	237	237	0.119699	0
Microglia	T cells	0.972895	1.21085	0	0	0.641177	0.779044	0	0	272	272	0.499506	0
Microglia	T cells	0.49954	0.448767	1.36891e-164	1.77439e-123	0.297379	0.186686	0	0	237	237	0.0555166	0
Microglia	T cells	0.49954	1.21085	1.36891e-164	0	0.297379	0.779044	0	0	304	304	0.231671	0
Microglia	T cells	0.787015	0.883684	1.0234e-259	0	0.521245	0.535395	0	0	235	235	0.279072	0
Microglia	T cells	0.787015	0.448767	1.0234e-259	1.77439e-123	0.521245	0.186686	0	0	710	710	0.0973093	0
Microglia	T cells	1.05709	0.124181	0	5.96233e-14	0.744962	0.759597	0	0	206	206	0.565871	0
Microglia	T cells	1.41512	0.124181	0	5.96233e-14	1.13359	0.759597	0	0	255	255	0.86107	0
Microglia	T cells	1.41512	0.448767	0	1.77439e-123	1.13359	0.186686	0	0	201	201	0.211625	0
Microglia	T cells	1.41512	1.21085	0	0	1.13359	0.779044	0	0	219	219	0.883115	0
Microglia	T cells	0.80036	0.124181	0	5.96233e-14	0.538719	0.759597	0	0	640	640	0.409209	0
Microglia	T cells	0.80036	4.44044	0	0	0.538719	4.16326	0	0	760	760	2.24283	0
Microglia	T cells	0.80036	0.883684	0	0	0.538719	0.535395	0	0	422	422	0.288428	0
Microglia	T cells	0.80036	0.448767	0	1.77439e-123	0.538719	0.186686	0	0	885	886	0.100572	0
Microglia	T cells	0.80036	1.21085	0	0	0.538719	0.779044	0	0	278	278	0.419686	0
Microglia	T cells	0.53585	0.124181	1.0798e-218	5.96233e-14	0.32422	0.759597	0	0	344	344	0.246276	0
Microglia	T cells	0.53585	4.44044	1.0798e-218	0	0.32422	4.16326	0	0	332	332	1.34981	0
Microglia	T cells	0.53585	1.21085	1.0798e-218	0	0.32422	0.779044	0	0	190	190	0.252582	0
Microglia	T cells	2.35574	0.124181	0	5.96233e-14	2.27991	0.759597	0	0	442	442	1.73181	0
Microglia	T cells	2.35574	4.44044	0	0	2.27991	4.16326	0	0	507	507	9.49185	0
Microglia	T cells	2.35574	0.448767	0	1.77439e-123	2.27991	0.186686	0	0	418	418	0.425628	0
Microglia	T cells	2.35574	1.21085	0	0	2.27991	0.779044	0	0	317	317	1.77615	0
Microglia	T cells	2.38187	0.883684	0	0	2.2583	0.535395	0	0	190	190	1.20909	0
Microglia	T cells	2.38187	0.448767	0	1.77439e-123	2.2583	0.186686	0	0	478	478	0.421595	0
Microglia	T cells	2.58993	0.124181	0	5.96233e-14	3.155	0.759597	0	0	466	466	2.39653	0
Microglia	T cells	2.58993	4.44044	0	0	3.155	4.16326	0	0	384	384	13.1351	0
Microglia	T cells	2.58993	0.448767	0	1.77439e-123	3.155	0.186686	0	0	333	333	0.588995	0
Microglia	T cells	2.58993	1.21085	0	0	3.155	0.779044	0	0	163	163	2.45788	0
Microglia	T cells	1.09341	0.124181	0	5.96233e-14	0.766568	0.759597	0	0	448	448	0.582283	0
Microglia	T cells	1.09341	4.44044	0	0	0.766568	4.16326	0	0	455	455	3.19142	0
Microglia	T cells	1.09341	0.448767	0	1.77439e-123	0.766568	0.186686	0	0	737	737	0.143108	0
Microglia	T cells	0.762826	0.124181	0	5.96233e-14	0.516048	0.759597	0	0	485	485	0.391989	0
Microglia	T cells	0.762826	4.44044	0	0	0.516048	4.16326	0	0	536	536	2.14844	0
Microglia	T cells	0.762826	0.448767	0	1.77439e-123	0.516048	0.186686	0	0	596	596	0.0963392	0
Microglia	T cells	0.762826	1.21085	0	0	0.516048	0.779044	0	0	309	309	0.402024	0
Microglia	T cells	2.22822	0.124181	0	5.96233e-14	2.15977	0.759597	0	0	232	232	1.64056	0
Microglia	T cells	2.22822	4.44044	0	0	2.15977	4.16326	0	0	288	288	8.99168	0
Microglia	T cells	2.22822	0.448767	0	1.77439e-123	2.15977	0.186686	0	0	457	457	0.4032	0
Microglia	T cells	2.22822	1.21085	0	0	2.15977	0.779044	0	0	203	203	1.68256	0
Microglia	T cells	0.31753	4.44044	5.03684e-64	0	0.770686	4.16326	0	0	200	200	3.20857	0
Microglia	T cells	0.324837	0.124181	2.46873e-85	5.96233e-14	0.246051	0.759597	0	0	318	318	0.1869	0
Microglia	T cells	0.324837	4.44044	2.46873e-85	0	0.246051	4.16326	0	0	425	425	1.02437	0
Microglia	T cells	0.324837	1.21085	2.46873e-85	0	0.246051	0.779044	0	0	206	206	0.191685	0
Microglia	T cells	1.10838	0.124181	0	5.96233e-14	0.807712	0.759597	0	0	633	633	0.613536	0
Microglia	T cells	1.10838	4.44044	0	0	0.807712	4.16326	0	0	724	724	3.36272	0
Microglia	T cells	1.10838	1.21085	0	0	0.807712	0.779044	0	0	348	348	0.629244	0
Microglia	T cells	0.914482	0.124181	0	5.96233e-14	0.712228	0.759597	0	0	419	419	0.541007	0
Microglia	T cells	0.914482	4.44044	0	0	0.712228	4.16326	0	0	467	467	2.96519	0
Microglia	T cells	0.914482	1.21085	0	0	0.712228	0.779044	0	0	152	152	0.554858	0
Microglia	T cells	0.480216	0.124181	9.67615e-105	5.96233e-14	0.260723	0.759597	0	0	442	442	0.198045	0
Microglia	T cells	0.480216	4.44044	9.67615e-105	0	0.260723	4.16326	0	0	267	267	1.08546	0
Microglia	T cells	0.480216	0.448767	9.67615e-105	1.77439e-123	0.260723	0.186686	0	0	196	196	0.0486735	0
Microglia	T cells	0.554107	4.44044	1.04504e-174	0	0.576563	4.16326	0	0	158	158	2.40038	0
Microglia	T cells	0.143605	4.44044	1.50317e-27	0	0.188611	4.16326	0	0	264	264	0.785235	0
Microglia	T cells	0.243936	0.124181	3.86519e-48	5.96233e-14	0.224149	0.759597	0	0	218	218	0.170263	0
Microglia	T cells	0.243936	4.44044	3.86519e-48	0	0.224149	4.16326	0	0	336	336	0.933188	0
Microglia	T cells	0.85409	0.124181	0	5.96233e-14	0.535133	0.759597	0	0	189	189	0.406486	0
Microglia	T cells	0.85409	4.44044	0	0	0.535133	4.16326	0	0	612	613	2.2279	0
Microglia	T cells	0.381069	0.124181	4.21329e-115	5.96233e-14	0.239175	0.759597	0	900	246	921	0.181677	0
Microglia	T cells	0.381069	4.44044	4.21329e-115	0	0.239175	4.16326	0	900	141	910	0.995749	0
Microglia	T cells	1.00181	0.448767	0	1.77439e-123	0.978097	0.186686	0	600	190	662	0.182598	0
Microglia	T cells	0.324837	0.448767	2.46873e-85	1.77439e-123	0.246051	0.186686	0	600	556	815	0.0459344	0
Microglia	T cells	0.330729	1.21085	1.93426e-124	0	0.194632	0.779044	0	900	58	901	0.151627	0
Microglia	T cells	0.85409	1.21085	0	0	0.535133	0.779044	0	900	108	907	0.416893	0
Microglia	T cells	0.609132	0.124181	8.89466e-186	5.96233e-14	0.536099	0.759597	0	0	179	179	0.407219	0
Microglia	T cells	0.550887	0.124181	2.50763e-192	5.96233e-14	0.3073	0.759597	0	0	208	208	0.233424	0
Microglia	T cells	0.726897	0.124181	7.43635e-139	5.96233e-14	0.480314	0.759597	0	0	663	663	0.364845	0
Microglia	T cells	0.466738	0.124181	1.76301e-175	5.96233e-14	0.298781	0.759597	0	0	182	182	0.226953	0
Microglia	T cells	0.245241	0.124181	2.4931e-101	5.96233e-14	0.135706	0.759597	0	0	229	229	0.103082	0
Microglia	T cells	0.67404	0.124181	1.1188e-219	5.96233e-14	0.376801	0.759597	0	0	729	729	0.286217	0
Microglia	T cells	0.373398	0.124181	5.14852e-151	5.96233e-14	0.22196	0.759597	0	0	608	608	0.1686	0
Microglia	T cells	0.551081	0.124181	2.84747e-219	5.96233e-14	0.334016	0.759597	0	0	284	284	0.253717	0
Microglia	T cells	2.79904	0.124181	0	5.96233e-14	3.07494	0.759597	0	0	309	309	2.33572	0
Microglia	T cells	0.609132	4.44044	8.89466e-186	0	0.536099	4.16326	0	0	249	249	2.23192	0
Microglia	T cells	0.550887	4.44044	2.50763e-192	0	0.3073	4.16326	0	0	179	179	1.27937	0
Microglia	T cells	0.726897	4.44044	7.43635e-139	0	0.480314	4.16326	0	0	558	558	1.99967	0
Microglia	T cells	0.466738	4.44044	1.76301e-175	0	0.298781	4.16326	0	0	186	186	1.2439	0
Microglia	T cells	1.00181	4.44044	0	0	0.978097	4.16326	0	0	170	170	4.07207	0
Microglia	T cells	0.330729	4.44044	1.93426e-124	0	0.194632	4.16326	0	0	240	240	0.810303	0
Microglia	T cells	0.245241	4.44044	2.4931e-101	0	0.135706	4.16326	0	0	282	282	0.564979	0
Microglia	T cells	0.67404	4.44044	1.1188e-219	0	0.376801	4.16326	0	0	762	762	1.56872	0
Microglia	T cells	0.373398	4.44044	5.14852e-151	0	0.22196	4.16326	0	0	640	640	0.924078	0
Microglia	T cells	2.79904	4.44044	0	0	3.07494	4.16326	0	0	267	267	12.8018	0
Microglia	T cells	0.609132	0.883684	8.89466e-186	0	0.536099	0.535395	0	0	200	200	0.287025	0
Microglia	T cells	0.762826	0.883684	0	0	0.516048	0.535395	0	0	263	263	0.27629	0
Microglia	T cells	1.10838	0.883684	0	0	0.807712	0.535395	0	0	482	482	0.432446	0
Microglia	T cells	0.554107	0.883684	1.04504e-174	0	0.576563	0.535395	0	0	151	151	0.308689	0
Microglia	T cells	0.143605	0.883684	1.50317e-27	0	0.188611	0.535395	0	0	423	423	0.100981	0
Microglia	T cells	0.243936	0.883684	3.86519e-48	0	0.224149	0.535395	0	0	185	185	0.120008	0
Microglia	T cells	0.67404	0.883684	1.1188e-219	0	0.376801	0.535395	0	0	245	245	0.201738	0
Microglia	T cells	0.373398	0.883684	5.14852e-151	0	0.22196	0.535395	0	0	215	215	0.118837	0
Microglia	T cells	0.530331	0.883684	3.83084e-195	0	0.470271	0.535395	0	0	262	262	0.251781	0
Microglia	T cells	0.609132	0.448767	8.89466e-186	1.77439e-123	0.536099	0.186686	0	0	197	197	0.100082	0
Microglia	T cells	0.550887	0.448767	2.50763e-192	1.77439e-123	0.3073	0.186686	0	0	162	162	0.0573687	0
Microglia	T cells	0.726897	0.448767	7.43635e-139	1.77439e-123	0.480314	0.186686	0	0	364	364	0.0896682	0
Microglia	T cells	1.05709	0.448767	0	1.77439e-123	0.744962	0.186686	0	0	169	169	0.139074	0
Microglia	T cells	0.466738	0.448767	1.76301e-175	1.77439e-123	0.298781	0.186686	0	0	154	154	0.0557783	0
Microglia	T cells	1.10838	0.448767	0	1.77439e-123	0.807712	0.186686	0	0	772	772	0.150789	0
Microglia	T cells	0.914482	0.448767	0	1.77439e-123	0.712228	0.186686	0	0	306	306	0.132963	0
Microglia	T cells	0.554107	0.448767	1.04504e-174	1.77439e-123	0.576563	0.186686	0	0	151	151	0.107637	0
Microglia	T cells	0.143605	0.448767	1.50317e-27	1.77439e-123	0.188611	0.186686	0	0	418	418	0.035211	0
Microglia	T cells	0.336838	0.448767	8.08146e-64	1.77439e-123	0.410606	0.186686	0	0	220	220	0.0766545	0
Microglia	T cells	0.243936	0.448767	3.86519e-48	1.77439e-123	0.224149	0.186686	0	0	342	342	0.0418455	0
Microglia	T cells	0.85409	0.448767	0	1.77439e-123	0.535133	0.186686	0	0	221	221	0.0999021	0
Microglia	T cells	0.245241	0.448767	2.4931e-101	1.77439e-123	0.135706	0.186686	0	0	259	259	0.0253344	0
Microglia	T cells	0.67404	0.448767	1.1188e-219	1.77439e-123	0.376801	0.186686	0	0	822	823	0.0703437	0
Microglia	T cells	0.373398	0.448767	5.14852e-151	1.77439e-123	0.22196	0.186686	0	0	621	621	0.041437	0
Microglia	T cells	0.25051	0.448767	5.66655e-76	1.77439e-123	0.156979	0.186686	0	0	201	201	0.0293059	0
Microglia	T cells	0.551081	0.448767	2.84747e-219	1.77439e-123	0.334016	0.186686	0	0	195	195	0.0623562	0
Microglia	T cells	0.530331	0.448767	3.83084e-195	1.77439e-123	0.470271	0.186686	0	0	162	162	0.0877931	0
Microglia	T cells	2.79904	0.448767	0	1.77439e-123	3.07494	0.186686	0	0	260	260	0.57405	0
Microglia	T cells	1.58757	0.448767	0	1.77439e-123	1.46011	0.186686	0	0	180	180	0.272583	0
Microglia	T cells	0.726897	1.21085	7.43635e-139	0	0.480314	0.779044	0	0	225	225	0.374186	0
Microglia	T cells	0.381069	1.21085	4.21329e-115	0	0.239175	0.779044	0	0	219	219	0.186328	0
Microglia	T cells	0.336838	1.21085	8.08146e-64	0	0.410606	0.779044	0	0	180	180	0.31988	0
Microglia	T cells	0.243936	1.21085	3.86519e-48	0	0.224149	0.779044	0	0	507	507	0.174622	0
Microglia	T cells	0.245241	1.21085	2.4931e-101	0	0.135706	0.779044	0	0	212	212	0.105721	0
Microglia	T cells	0.67404	1.21085	1.1188e-219	0	0.376801	0.779044	0	0	150	150	0.293545	0
Microglia	T cells	0.373398	1.21085	5.14852e-151	0	0.22196	0.779044	0	0	318	318	0.172917	0
Mural cells	T cells	1.32265	0.124181	1.07104e-138	5.96233e-14	0.810731	0.759597	0	900	417	939	0.615829	0
Mural cells	T cells	1.32265	4.44044	1.07104e-138	0	0.810731	4.16326	0	900	496	947	3.37528	0
Mural cells	T cells	1.32265	0.448767	1.07104e-138	1.77439e-123	0.810731	0.186686	0	0	163	163	0.151352	0
Mural cells	T cells	1.32265	1.21085	1.07104e-138	0	0.810731	0.779044	0	0	335	335	0.631595	0
Mural cells	T cells	0.567157	4.44044	3.38494e-09	0	0.540147	4.16326	0	0	158	158	2.24877	0
Mural cells	T cells	0.323609	4.44044	1	0	0.299582	4.16326	0	0	193	193	1.24724	0
Mural cells	T cells	1.93924	0.124181	0	5.96233e-14	1.50475	0.759597	0	900	65	902	1.143	0
Mural cells	T cells	2.22028	0.124181	0	5.96233e-14	1.51745	0.759597	0	900	109	907	1.15265	0
Mural cells	T cells	1.93924	4.44044	0	0	1.50475	4.16326	0	900	110	907	6.26464	0
Mural cells	T cells	2.22028	4.44044	0	0	1.51745	4.16326	0	900	104	906	6.31755	0
Mural cells	T cells	0.990833	0.124181	5.11168e-52	5.96233e-14	0.814801	0.759597	0	0	179	179	0.618921	0
Mural cells	T cells	0.333895	0.124181	0.35242	5.96233e-14	0.330855	0.759597	0	0	663	663	0.251316	0
Mural cells	T cells	0.990833	4.44044	5.11168e-52	0	0.814801	4.16326	0	0	249	249	3.39223	0
Mural cells	T cells	0.333895	4.44044	0.35242	0	0.330855	4.16326	0	0	558	558	1.37743	0
Mural cells	T cells	0.990833	0.883684	5.11168e-52	0	0.814801	0.535395	0	0	200	200	0.436241	0
Mural cells	T cells	0.567157	0.883684	3.38494e-09	0	0.540147	0.535395	0	0	151	151	0.289192	0
Mural cells	T cells	0.945925	0.883684	1.45843e-32	0	0.670745	0.535395	0	0	262	262	0.359114	0
Mural cells	T cells	0.990833	0.448767	5.11168e-52	1.77439e-123	0.814801	0.186686	0	0	197	197	0.152112	0
Mural cells	T cells	0.333895	0.448767	0.35242	1.77439e-123	0.330855	0.186686	0	0	364	364	0.0617661	0
Mural cells	T cells	0.567157	0.448767	3.38494e-09	1.77439e-123	0.540147	0.186686	0	0	151	151	0.100838	0
Mural cells	T cells	0.323609	0.448767	1	1.77439e-123	0.299582	0.186686	0	0	397	397	0.0559279	0
Mural cells	T cells	0.945925	0.448767	1.45843e-32	1.77439e-123	0.670745	0.186686	0	0	162	162	0.125219	0
Mural cells	T cells	0.333895	1.21085	0.35242	0	0.330855	0.779044	0	0	225	225	0.25775	0
Neuroblasts	T cells	0.264564	4.44044	1	0	0.556248	4.16326	0	0	161	161	2.31581	0
Neuroblasts	T cells	0.264564	0.448767	1	1.77439e-123	0.556248	0.186686	0	0	188	188	0.103844	0
Neuron	T cells	0.191294	0.124181	0.582253	5.96233e-14	0.132283	0.759597	0	0	237	237	0.100482	0
Neuron	T cells	0.191294	4.44044	0.582253	0	0.132283	4.16326	0	0	321	321	0.55073	0
Neuron	T cells	0.191294	0.448767	0.582253	1.77439e-123	0.132283	0.186686	0	0	645	645	0.0246955	0
Oligodendrocytes	T cells	0.556272	4.44044	2.83188e-181	0	0.358209	4.16326	0	0	155	155	1.49132	0
Oligodendrocytes	T cells	0.768839	4.44044	5.62712e-275	0	0.519124	4.16326	0	0	165	165	2.16125	0
Oligodendrocytes	T cells	0.768839	0.883684	5.62712e-275	0	0.519124	0.535395	0	0	150	150	0.277937	0
Oligodendrocytes	T cells	0.556272	0.448767	2.83188e-181	1.77439e-123	0.358209	0.186686	0	0	190	190	0.0668727	0
Oligodendrocytes	T cells	0.768839	0.448767	5.62712e-275	1.77439e-123	0.519124	0.186686	0	0	201	201	0.0969134	0
OPCs	T cells	0.24102	0.124181	0.475151	5.96233e-14	0.242015	0.759597	0	900	417	939	0.183834	0
OPCs	T cells	0.24102	4.44044	0.475151	0	0.242015	4.16326	0	900	496	947	1.00757	0
OPCs	T cells	0.24102	0.448767	0.475151	1.77439e-123	0.242015	0.186686	0	0	163	163	0.0451809	0
OPCs	T cells	0.24102	1.21085	0.475151	0	0.242015	0.779044	0	0	335	335	0.18854	0
OPCs	T cells	1.56036	4.44044	9.26024e-52	0	1.62523	4.16326	0	0	158	158	6.76626	0
OPCs	T cells	0.235679	4.44044	1	0	0.248435	4.16326	0	0	264	264	1.0343	0
OPCs	T cells	0.378885	4.44044	0.507839	0	0.406303	4.16326	0	0	193	193	1.69154	0
OPCs	T cells	1.56036	0.883684	9.26024e-52	0	1.62523	0.535395	0	0	151	151	0.870142	0
OPCs	T cells	0.235679	0.883684	1	0	0.248435	0.535395	0	0	423	423	0.133011	0
OPCs	T cells	1.56036	0.448767	9.26024e-52	1.77439e-123	1.62523	0.186686	0	0	151	151	0.303409	0
OPCs	T cells	0.235679	0.448767	1	1.77439e-123	0.248435	0.186686	0	0	418	418	0.0463794	0
OPCs	T cells	0.378885	0.448767	0.507839	1.77439e-123	0.406303	0.186686	0	0	397	397	0.0758512	0
